# Supplementary material for: Characterization and pathogenesis of aerosolized eastern equine encephalitis in the common marmoset (Callithrix jacchus)
Source: Virol J. 2017 Feb 7;14:25. doi: 10.1186/s12985-017-0687-7 (PMC5297202; doi:10.1186/s12985-017-0687-7)
Supplement: Additional file 1: — Adult Marmoset (Callithrix jacchus) hematological and serum chemistry reference values (median and -/+ 3 Standard Deviations): Comparison between locally-established reference intervals intervals. (XLSX 18 kb) [file 12985_2017_687_MOESM1_ESM.xlsx]

## Sheet: Sheet1
Adult Marmoset (Callithrix jacchus) hematological and serum chemistry reference values (median and -/+ 3 Standard Deviations): Comparison between locally-established reference intervals intervals
	Male and Female Marmosets (N = 94)			Female Marmosets (N = 26)			Male Marmosets (N = 58)
		Normal Range			Normal Range			Normal Range
Hematology	Median	- 3 Std Dev	+ 3 Std Dev	Median	- 3 Std Dev	+ 3 Std Dev	Median	- 3 Std Dev	+ 3 Std Dev
Reticulocytes (M/mL)	0.174248	0	0.366683	0.137664	0	0.307663	0.189312	0	0.374088
Absolute Basophils (K/mL)	0.0284	0	0.109344	0.0371429	0	0.0976353	0.025	-0.0612057	0.111206
Absolute Eosiniphils (K/mL)	0.0628	0	0.446798	0.17	0	0.757987	0.0168571	-0.0536011	0.0873154
Absolute Lymphocytes (K/mL)	3.42173	0	8.5503	3.286	0	7.32888	3.47676	-2.07374	9.02725
Absolute Monocytes (K/mL)	0.161538	0	0.540378	0.183333	0	0.446012	0.152703	-0.264409	0.569815
Absolute Neutrophils (K/mL)	2.67426	0	6.6479	2.20929	0	5.99076	2.87152	-1.08781	6.83084
Basophils (%)	0.355102	0	1.33693	0.528571	0	1.33036	0.285714	-0.693567	1.265
Eosinophils (%)	0.927451	0	6.21089	2.46	0	10.4616	0.288889	-0.908489	1.48627
Hematocrit (%)	52.0365	35.831	68.2421	50.14	34.9929	65.2871	52.8054	36.5615	69.0493
Hemoglobin (g/dL)	14.7558	9.8161	19.6954	14.22	9.94085	18.4992	14.973	9.8805	20.0654
Lymphocytes (%)	48.875	0	108.208	53.0267	0	116.491	47.1919	0	104.899
Mean Corpuscular Hemoglobin (pg)	22.4981	19.5078	25.4883	22.2	18.9195	25.4805	22.6189	19.788	25.4499
Mean Corpuscular Hemoglobin Concentration (g/dL)	28.3654	23.6959	33.0349	28.3467	24.7131	31.9802	28.373	23.2982	33.4477
Mean Cellular Volume (fL)	79.4673	65.9813	92.9533	78.32	67.845	88.795	79.9324	65.5087	94.3562
Monocytes (%)	2.3098	0	7.29965	3.00667	0	8.02466	2.01944	0	6.79895
Neutrophils (%)	46.525	0	108.015	39.3933	0	105.18	49.4162	0	107.772
Platelets (K/mL)	524.769	176.678	872.861	576.4	240.852	911.948	503.838	166.467	841.209
Red Blood Cells (M/mL)	6.55942	4.36798	8.75086	6.41067	4.40549	8.41585	6.61973	4.35629	8.88317
Red Blood Cell Distribution Width (%)	14.402	9.55216	19.2518	13.8071	9.14252	18.4718	14.627	9.82044	19.4336
Reticulocytes (%)	2.53667	0	5.25892	2.11071	0	4.54265	2.71206	0	5.40403
White Blood Cells (K/mL)	6.65735	0	14.1084	6.09214	1.81932	10.365	6.88343	0	15.2345
	Male and Female Marmosets (N = 94)			Female Marmosets (N = 26)			Male Marmosets (N = 58)
		Normal Range			Normal Range			Normal Range
Chemistry	Median	- 3 Std Dev	+ 3 Std Dev	Median	- 3 Std Dev	+ 3 Std Dev	Median	- 3 Std Dev	+ 3 Std Dev
Albumin (ALB) (g/L)	47.7536	27.0047	68.5026	48.64	22.3453	74.9347	47.25	30.2656	64.2344
Alkaline Phosphatase (U/L)	113.586	0	235.007	105.962	0.393995	211.529	118.091	0	247.223
Alanine Amino Transferase (ALT) (U/L)	13.5493	0	43.2122	10.3214	0	33.6174	15.6512	0	47.5005
Aspartate Amino Transferase (AST) (U/L)	161.338	0	370.106	160.1	0	363.54	162.182	0	376.804
Bile Acid Concentration (BILE) (mg/dL)	31.0444	0	66.0216	29.8607	0	65.3279	31.7977	0	66.6796
Calcium (CA) (mmol/L)	2.60514	1.92573	3.28455	2.50609	1.84885	3.16333	2.66733	2.03604	3.29862
Cholesterol (CHOL) (mmol/L)	4.45893	0.73892	8.17894	4.36017	0.141238	8.57909	4.51865	1.09475	7.94254
Creatine Kinase (CK) (U/L)	627.278	0	1794.05				627.278	0	1794.05
Cl (mmol/L)	102.449	92.5596	112.339	101.639	90.3257	112.952	102.996	94.4491	111.542
C-Reactive Protein (CR) (umol/L)	31.0605	0	64.1967	31.382	0	73.6624	30.8769	3.72788	58.0258
Gamma-Glutamyl Transferase (GGT) (U/L)	14.5889	0	38.0332				14.5889	0	38.0332
Glutamate Dehydrogenase (GLDH) (U/L)	23.65	10.4648	36.8352				23.65	10.4648	36.8352
Glucose (GLU) (mmol/L)	10.2916	0	22.107	9.99386	0	23.6041	10.4785	0	21.1483
IRON (umol/L)	24.3124	7.2566	41.3682				24.3124	7.2566	41.3682
Potassium (K) (mmol/L)	3.82974	1.76487	5.8946	3.95633	1.66948	6.24319	3.74717	1.85588	5.63847
Lactate Dehydrogenase (LDH) (U/L)	401	92.76	709.24				401	92.76	709.24
Sodium (NA) (mmol/L)	157.053	147.07	167.036	156.961	146.995	166.928	157.115	147.016	167.215
Phosphorus (P) (mmol/L)	1.52679	0	3.16178	1.25027	0	2.68586	1.69138	0.133367	3.24939
total Bilirubin (TBILI) (umol/L)	1.83214	0	4.8979	1.52679	0	3.14258	2.03571	0	5.66106
Total Protein (TP) (g/L)	75.6056	53.4585	97.7527	74.1724	53.4487	94.8961	76.5952	53.7473	99.4431
TriGlycerides (TRIG) (mmol/L)	1.24856	0	3.30901	1.57337	0	4.23242	1.023	0	2.15452
UREA (mmol/L)	8.91701	3.15059	14.6834	8.55312	3.08624	14.02	9.1201	3.21884	15.0214
